# Supplementary material for: Association of Evening Meal-Timing Chronotype with Lower Calcium Intake After Adjustment for Diet Quality
Source: Nutrients. 2026 Apr 27;18(9):1376. doi: 10.3390/nu18091376 (PMC13165129; doi:10.3390/nu18091376)
Supplement: Supplementary file 1 [file nutrients-18-01376-s001.zip]

Archive with 1 entries (1 files):
- nutrients-4226211-supplementary.pdf
